# Supplementary material for: Synovial Regulatory T Cells Occupy a Discrete TCR Niche in Human Arthritis and Require Local Signals To Stabilize FOXP3 Protein Expression
Source: J Immunol. 2015 Nov 11;195(12):5616–24. doi: 10.4049/jimmunol.1500391 (PMC4671090; doi:10.4049/jimmunol.1500391)
Supplement: Data Supplement [file JI_1500391.zip]

Archive with 2 entries (2 files):
- JI_1500391_Supplemental_Material_1.pdf
- manifest.xml
